# Supplementary material for: Effects of pharmaceutically active compounds (PhACs) on fish body and scale shape in natural waters
Source: PeerJ. 2021 Feb 11;9:e10642. doi: 10.7717/peerj.10642 (PMC7882141; doi:10.7717/peerj.10642)
Supplement: Supplemental Information 2 — E(L)C50 - that concentration of a PhAC to produce a certain effect or lethal in 50% of test organisms; NOEC - no observed effect concentration; SSD - species sensitivity distribution; HC5 - hazardous concentration for 5% of species; AF - assessment factor; PNEC - predicted no effect concentration; n.d. - no data. [file peerj-09-10642-s002.xlsx]

## Sheet: Munka1
PhACs	Ecotoxicologycal data							AF	PNEC	Ecotoxicological data Ref.	PNEC Ref.
	Based on acute test results			Based on chronic test result			Based on SSD
	E(L)C50 (algae)	E(L)C50 (Cladocera)	E(L)C50 (fish)	NOEC (algae)	NOEC (Cladocera)	NOEC (fish)	HC5
	[ng/L]								[ng/L]
aE2	8.00x105	2.77x105	4.40x104	n.d.	n.d.	n.d.	n.d.	1.00x103	4.40x101	Sanderson et al. 2004	Molnar et al. 2020
	n.d.	n.d.	n.d.	n.d.	n.d.	n.d.	n.d.	n.d.	4.00x101	EU JRC, 2018	Molnar et al. 2020
	n.d.	n.d.	n.d.	8.00x104	n.d.	n.d.	n.d.	1.00x101	1.00x101	Julius et al. 2007	Molnar et al. 2020
	n.d.	n.d.	n.d.	n.d.	1.00x102	n.d.	n.d.			Marcial et al. 2003	Molnar et al. 2020
	n.d.	n.d.	n.d.	n.d.	n.d.	1.00	n.d.			Routledge et al. 1998; Lahnsteiner et al. 2006	Molnar et al. 2020
	n.d.	n.d.	n.d.	n.d.	n.d.	n.d.	n.d.	n.d.	7.30x101	Wu et al. 2014	Molnar et al. 2020
	n.d.	n.d.	n.d.	n.d.	n.d.	n.d.	1.00x101	5.00	2.00	CAFE	Molnar et al. 2020
alprazolam	6.28x105	5.08x105	5.41x106	n.d.	n.d.	n.d.	n.d.	1.00x103	5.08x102	Sanderson et al. 2004	Molnar et al. 2020
bE2	8.00x105	2.77x105	4.40x104	n.d.	n.d.	n.d.	n.d.	1.00x103	4.40x101	Sanderson et al. 2004	Molnar et al. 2020
	n.d.	n.d.	n.d.	n.d.	n.d.	n.d.	n.d.	n.d.	4.00x101	EU JRC, 2018	Molnar et al. 2020
	n.d.	n.d.	n.d.	8.00x104	n.d.	n.d.	n.d.	1.00x101	1.00x101	Julius et al. 2007	Molnar et al. 2020
	n.d.	n.d.	n.d.	n.d.	1.00x102	n.d.	n.d.			Marcial et al. 2003	Molnar et al. 2020
	n.d.	n.d.	n.d.	n.d.	n.d.	1.00	n.d.			Routledge et al. 1998; Lahnsteiner et al. 2006	Molnar et al. 2020
	n.d.	n.d.	n.d.	n.d.	n.d.	n.d.	n.d.	n.d.	7.30x101	Wu et al. 2014	Molnar et al. 2020
	n.d.	n.d.	n.d.	n.d.	n.d.	n.d.	1.00x101	5.00	2.00	CAFE	Molnar et al. 2020
benzoyl-ecgonine	1.20x1010	6.81x109	3.35x1010	n.d.	n.d.	n.d.	n.d.	1.00x103	6.81x106	Mendoza et al. 2014	Molnar et al. 2020
betaxolol	1.24x106	1.67x106	2.00x107	n.d.	n.d.	n.d.	n.d.	1.00x103	1.24x103	Sanderson et al. 2004	This study
bisoprolol	3.15x106	8.20x106	1.13x108	n.d.	n.d.	n.d.	n.d.	1.00x103	3.15x103	Sanderson et al. 2004	Molnar et al. 2020
bupropion	3.30x106	9.50x105	3.30x107	n.d.	n.d.	n.d.	n.d.	1.00x103	9.50x102	Vestel et al. 2016	Molnar et al. 2020
caffeine	6.85x106	4.70x107	8.05x108	n.d.	n.d.	n.d.	n.d.	1.00x103	6.85x103	Sanderson et al. 2004	Molnar et al. 2020
	n.d.	n.d.	n.d.	n.d.	1.20x102	n.d.	n.d.	1.00x102	2020-01-20	Lu et al. 2013	Molnar et al. 2020
	n.d.	n.d.	n.d.	n.d.	n.d.	n.d.	1.16x104	5.00	2.32x103	CAFE	Molnar et al. 2020
carbamazepine	8.15x106	6.36x106	1.40x107	n.d.	n.d.	n.d.	n.d.	1.00x103	6.36x103	Sanderson et al. 2004	Molnar et al. 2020
	n.d.	n.d.	n.d.	1.00x106	n.d.	n.d.	n.d.	1.00x101	1.00x104	Zhang et al. 2012	Molnar et al. 2020
	n.d.	n.d.	n.d.	n.d.	1.00x105	n.d.	n.d.			Lürling et al. 2006	Molnar et al. 2020
	n.d.	n.d.	n.d.	n.d.	n.d.	1.78x106	n.d.			Madureira et al. 2011	Molnar et al. 2020
carvedilol	1.55x106	2.01x106	2.40x107	n.d.	n.d.	n.d.	n.d.	1.00x103	1.55x103	Sanderson et al. 2004	This study
cinolazepam	n.d.	n.d.	n.d.	n.d.	n.d.	n.d.	n.d.	n.d.	n.d.	n.d.	n.d.
citalopram	7.29x105	6.35x105	6.88x106	n.d.	n.d.	n.d.	n.d.	1.00x103	6.35x102	Sanderson et al. 2004	Molnar et al. 2020
	n.d.	n.d.	n.d.	n.d.	n.d.	1.00x103	n.d.	1.00x102	1.00x101	Olsén et al. 2014	Molnar et al. 2020
clozapine	1.47x106	2.15x106	2.60x107	n.d.	n.d.	n.d.	n.d.	1.00x103	1.47x103	Sanderson et al. 2004	Molnar et al. 2020
	n.d.	n.d.	n.d.	n.d.	n.d.	2.85x104	n.d.	1.00x102	2.85x102	Nallani, 2010	Molnar et al. 2020
cocaine	2.28x106	4.91x106	1.30x107	n.d.	n.d.	n.d.	n.d.	1.00x103	2.28x103	Sanderson et al. 2004	Molnar et al. 2020
codeine	4.46x106	1.60x107	6.00x104	n.d.	n.d.	n.d.	n.d.	1.00x103	6.00x101	Sanderson et al. 2004	This study
diazepam	1.42x106	2.26x106	2.80x107	n.d.	n.d.	n.d.	n.d.	1.00x103	1.42x103	Sanderson et al. 2004	Molnar et al. 2020
	n.d.	n.d.	n.d.	n.d.	n.d.	2.60x105	n.d.	1.00x102	2.60x103	Oggier et al. 2010	Molnar et al. 2020
diclofenac	7.71x106	4.24x106	4.94x106	n.d.	n.d.	n.d.	n.d.	1.00x103	4.24x103	Sanderson et al. 2004	Molnar et al. 2020
	n.d.	n.d.	n.d.	n.d.	n.d.	n.d.	n.d.	n.d.	5.00x101	EU JRC, 2018	Molnar et al. 2020
	n.d.	n.d.	n.d.	n.d.	n.d.	1.06x103	n.d.	1.00x102	1.06x101	Schwaiger et al. 2004	Molnar et al. 2020
drospirenone	n.d.	n.d.	n.d.	n.d.	n.d.	n.d.	n.d.	n.d.	n.d.	n.d.	n.d.
E1	1.66x106	5.60x105	7.40x104	n.d.	n.d.	n.d.	n.d.	1.00x103	7.40x101	Sanderson et al. 2004	Molnar et al. 2020
	n.d.	n.d.	n.d.	n.d.	n.d.	n.d.	n.d.	n.d.	3.60	EU JRC, 2018	Molnar et al. 2020
	n.d.	n.d.	n.d.	n.d.	n.d.	1.00x102	n.d.	1.00x102	1.00	Dammann et al. 2011	Molnar et al. 2020
E2	8.00x105	2.77x105	4.40x104	n.d.	n.d.	n.d.	n.d.	1.00x103	4.40x101	Sanderson et al. 2004	Molnar et al. 2020
	n.d.	n.d.	n.d.	n.d.	n.d.	n.d.	n.d.	n.d.	4.00x101	EU JRC, 2018	Molnar et al. 2020
	n.d.	n.d.	n.d.	8.00x104	n.d.	n.d.	n.d.	1.00x101	1.00x101	Julius et al. 2007	Molnar et al. 2020
	n.d.	n.d.	n.d.	n.d.	1.00x102	n.d.	n.d.			Marcial et al. 2003	Molnar et al. 2020
	n.d.	n.d.	n.d.	n.d.	n.d.	1.00	n.d.			Routledge et al. 1998; Lahnsteiner et al. 2006	Molnar et al. 2020
	n.d.	n.d.	n.d.	n.d.	n.d.	n.d.	n.d.	n.d.	7.30x101	Wu et al. 2014	Molnar et al. 2020
	n.d.	n.d.	n.d.	n.d.	n.d.	n.d.	1.00x101	5.00	2.00	CAFE	Molnar et al. 2020
E3	4.39x106	1.45x106	1.50x104	n.d.	n.d.	n.d.	n.d.	1.00x103	1.50x101	Sanderson et al. 2004	Molnar et al. 2020
	n.d.	n.d.	n.d.	n.d.	n.d.	4.65x101	n.d.	1.00x102	4.65x10-1	Lei et al. 2014	Molnar et al. 2020
EE2	6.77x105	2.34x105	4.00x104	n.d.	n.d.	n.d.	n.d.	1.00x103	4.00x101	Sanderson et al. 2004	Molnar et al. 2020
	n.d.	n.d.	n.d.	n.d.	n.d.	4.40x101	n.d.	1.00x102	4.40x10-1	Kristensen et al. 2005	Molnar et al. 2020
ethylmorphine	1.33x108	1.42x108	5.22x108	n.d.	n.d.	n.d.	n.d.	1.00x103	1.33x105	Sanderson et al. 2004	This study
fentanyl	6.74x105	5.39x105	5.72x106	n.d.	n.d.	n.d.	n.d.	1.00x103	5.39x102	Sanderson et al. 2004	This study
ketamin	8.61x105	1.07x106	1.30x107	n.d.	n.d.	n.d.	n.d.	1.00x103	8.61x102	Sanderson et al. 2004	Molnar et al. 2020
lacosamid	n.d.	n.d.	n.d.	n.d.	n.d.	n.d.	n.d.	n.d.	n.d.	n.d.	n.d.
lamotrigine	n.d.	n.d.	n.d.	n.d.	n.d.	1.50x1010	n.d.	1.00x102	1.50x108	Deo 2014	Molnar et al. 2020
lidocaine	2.61x106	7.52x106	1.07x108	n.d.	n.d.	n.d.	n.d.	1.00x103	2.61x103	Sanderson et al. 2004	Molnar et al. 2020
losartan	n.d.	n.d.	n.d.	n.d.	n.d.	n.d.	n.d.	n.d.	1.90x103	Helwig et al. 2016	Molnar et al. 2020
methadone	4.12x107	3.81x107	1.10x108	n.d.	n.d.	n.d.	n.d.	1.00x103	3.81x104	Sanderson et al. 2004	Molnar et al. 2020
metoclopramide	3.26x106	5.60x104	1.00x106	n.d.	n.d.	n.d.	n.d.	1.00x103	5.60x101	Sanderson et al. 2004	This study
metoprolol	n.d.	n.d.	n.d.	n.d.	6.15x106	n.d.	n.d.	1.00x102	6.15x104	Dzialowski et al. 2006	Molnar et al. 2020
midazolam	4.65x105	2.89x105	2.90x106	n.d.	n.d.	n.d.	n.d.	1.00x103	2.89x102	Sanderson et al. 2004	Molnar et al. 2020
mirtazapine	n.d.	n.d.	n.d.	n.d.	n.d.	n.d.	n.d.	n.d.	3.20x104	Helwig et al. 2016	Molnar et al. 2020
naproxen	2.30x107	1.51x107	2.43x107	n.d.	n.d.	n.d.	n.d.	1.00x103	1.51x104	Sanderson et al. 2004	Molnar et al. 2020
nordiazepam	1.19x106	1.71x106	2.10x107	n.d.	n.d.	n.d.	n.d.	1.00x103	1.19x103	Sanderson et al. 2004	Molnar et al. 2020
olanzapine	1.41x108	n.d.	n.d.	n.d.	n.d.	n.d.	n.d.	1.00x103	1.41x105	Jiahua 2015	Molnar et al. 2020
oxazepam	1.92x106	3.79x106	4.90x107	n.d.	n.d.	n.d.	n.d.	1.00x103	1.92x103	Sanderson et al. 2004	This study
paracetamol	n.d.	n.d.	n.d.	n.d.	5.72x106	n.d.	n.d.	1.00x102	5.72x104	Kim et al. 2012	This study
perindopril	n.d.	n.d.	n.d.	n.d.	n.d.	n.d.	n.d.	n.d.	9.90x105	n.d.	Webb 2001
pethidine	6.89x105	1.26x106	2.02x106	n.d.	n.d.	n.d.	n.d.	1.00x103	6.89x102	Sanderson et al. 2004	This study
propafenone	1.02x106	1.10x106	1.20x107	n.d.	n.d.	n.d.	n.d.	1.00x103	1.02x103	Sanderson et al. 2004	This study
propranolol	9.20x107	9.70x107	3.53x108	n.d.	n.d.	n.d.	n.d.	1.00x103	9.20x104	Sanderson et al. 2004	This study
	n.d.	n.d.	n.d.	n.d.	n.d.	4.11x103	n.d.	1.00x102	4.11x101	Lorenzi et al. 2012
quetiapine	n.d.	n.d.	n.d.	n.d.	n.d.	1.00x105	n.d.	1.00x101	1.00x104	n.d.	Molnar et al. 2020
risperidone	1.12x106	1.13x106	1.30x107	n.d.	n.d.	n.d.	n.d.	1.00x103	1.12x103	Sanderson et al. 2004	This study
temazapam	2.30x106	5.00x106	6.60x107	n.d.	n.d.	n.d.	n.d.	1.00x103	2.30x103	Sanderson et al. 2004	This study
	n.d.	n.d.	n.d.	n.d.	n.d.	7.08x102	n.d.	1.00x102	2020-07-08	Schoenfuss et al. 2015
theophylline	9.70x106	1.00x106	1.68x109	n.d.	n.d.	n.d.	n.d.	1.00x103	1.00x103	Sanderson et al. 2004	Molnar et al. 2020
tiapride	8.72x106	4.80x107	7.89x108	n.d.	n.d.	n.d.	n.d.	1.00x103	8.72x103	Sanderson et al. 2004	Molnar et al. 2020
tramadol	1.04x106	3.20x104	7.72x106	n.d.	n.d.	n.d.	n.d.	1.00x103	3.20x101	Sanderson et al. 2004	Molnar et al. 2020
trazodone	2.50x105	1.25x105	9.00x103	n.d.	n.d.	n.d.	n.d.	1.00x103	9.00	Sanderson et al. 2004	This study
trimetazidine	6.55x106	3.40x107	5.52x108	n.d.	n.d.	n.d.	n.d.	1.00x103	6.55x103	Sanderson et al. 2004	This study
verapamil	n.d.	n.d.	3.60x107	n.d.	n.d.	n.d.	n.d.	1.00x103	3.60x104	Sanderson et al. 2004	Molnar et al. 2020
warfarin	8.10x107	9.06x108	9.35x106	n.d.	n.d.	n.d.	n.d.	1.00x103	9.35x103	Sanderson et al. 2004	This study
	n.d.	n.d.	1.20x107	n.d.	n.d.	n.d.	n.d.	1.00x103	1.20x104	n.d.	Carlsson et al. 2006
zolpidem	6.35x105	5.19x105	5.54x106	n.d.	n.d.	n.d.	n.d.	1.00x103	5.19x102	Sanderson et al. 2004	Molnar et al. 2020
zopiclone	4.75x106	1.50x107	5.40x107	n.d.	n.d.	n.d.	n.d.	1.00x103	4.75x103	Sanderson et al. 2004	This study
References
CAFE: Chemical Aquatic Fate and Effects (CAFE) Database, https://cafe.orr.noaa.gov/
Carlsson C, Johansson AK, Alvan G, Bergman K, Kühler T. Are pharmaceuticals potent environmental pollutants? Part I: environmental risk assessments of selected active pharmaceutical ingredients. Sci Total Environ. 2006; 364:67-87 doi:10.1016/j.scitotenv.2005.06.035
Dammann AA, Shappell NW, Bartell SE, Schoenfuss H. Comparing biological effects and potencies of estrone and 17β-estradiol in mature fathead minnows, Pimephales promelas. Aquat Toxicol. 2011; 105:559–568 doi:10.1016/j.aquatox.2011.08.011
Deo RP. Pharmaceuticals in the surface water of the USA: A Review. Curr Envir Health Rpt. 2014 1:113-122 doi:10.1007/s40572-014-0015-y
Dzialowski EM, Turner PK, Brooks BW. Physiological and reproductive effects of beta adrenergic receptor antagonists in Daphnia magna. Arch Environ Contam Toxicol. 2006; 50:503-510 doi:10.1007/s00244-005-0121-9
EU Commission JRC, Loos R, Marinov D, Sanseverino I, Napierska D, Lettieri T. Review of the 1st Watch List Under theWater Framework Directive and Recommendations for the 2nd Watch List, EUR 29173 EN. 2018; Publications Office of the European Union, Luxembourg doi:10.2760/614367 (JRC111198).
Helwig K, Hunter C, McNaughtan M, Roberts J, Pahl O. Ranking prescribed pharmaceuticals in terms of environmental risk: Inclusion of hospital data and the importance of regular review. Environ Toxicol Chem. 2016; 35:1043-1050 doi:10.1002/etc.3302
Jiahua G. Impact of pharmaceuticals on algal species. PhD dissertation. 2015; The University of York, UK. http://etheses.whiterose.ac.uk/id/eprint/12390
Julius ML, Stepanek J, Tedrow O, Gamble C, Schoenfuss HL. Estrogen-receptor independent effects of two ubiquitous environmental estrogens on Melosira varians Agardh, a common component of the aquatic primary production community. Aquat Toxicol. 2007; 85:19-27 doi:10.1016/j.aquatox.2007.07.010
Kim P, Park Y, Ji K, Seo J, Lee S, Choi K, Kho Y, Park J, Choi K. Effect of chronic exposure to acetaminophen and lincomycin on Japanese medaka (Oryzias latipes) and freshwater cladocerans Daphnia magna and Moina macrocopa, and potential mechanisms of endocrine disruption. Chemosphere. 2012; 89:10–18. doi:10.1016/j.chemosphere.2012.04.006
Kristensen T, Baatrup E, Bayley M. 17α-ethinylestradiol reduces the competitive reproductive fitness of the male guppy (Poecilia reticulata). Biol Reprod. 2015; 72:150–156 doi:10.1095/biolreprod.104.033001
Lahnsteiner F, Berger B, Kletzl M, Weismann T. Effect of 17beta-estradiol on gamete quality and maturation in two salmonid species. Aquat Toxicol. 2006; 79:124-131 doi:10.1016/j.aquatox.2006.05.011
Lei B, Kang J, Yu Y, Zha J, Li W, Wang Z, Wang Y, Wen Y. Long-term exposure investigating the estrogenic potency of estriol in Japanese medaka (Oryzias latipes). Comp Biochem Phys Part C. 2014; 160:86–92 doi:10.1016/j.cbpc.2013.11.001
Lorenzi V, Mehinto AC, Denslow ND, Schlenk D. Effects of exposure to the β-blocker propranolol on the reproductive behavior and gene expression of the fathead minnow, Pimephales promelas. Aquat Toxicol. 2012; 116–117:8–15. doi: 10.1016/j.aquatox.2012.03.001
Lu G, Li Z, Liu J. Effects of selected pharmaceuticals on growth, reproduction and feeding of Daphnia Magna. In:Fresenius Environmental Bulletin. 2013; 22:2583-258 ISSN:1018-4619
Lurling M, Sargant E, Roessink I. Life-history consequences for Daphnia pulex exposed to pharmaceutical carbamazepine. Environ Toxicol. 2006; 21:172–180 doi:10.1002/tox.20171
Madureira TV, Rocha MJ, Cruzeiro C, Galante MH, Monteiro RAF, Rocha E. The toxicity potential of pharmaceuticals found in the Douro River estuary (Portugal): Assessing impacts on gonadal maturation with a histopathological and stereological study of zebrafish ovary and testis after sub-acute exposures. Aquat Toxicol. 2011; 105:292–299 doi:10.1016/j.aquatox.2011.06.017
Marcial HS, Hagiwara A, Snell TW. Estrogenic compounds affect development of harpacticoid copepod Tigriopus japonicus. Environ Toxicol Chem. 2003; 22:3025-3030 doi:10.1897/02-622
Mendoza A, Rodriguez-Gil JL, Gonzalez-Alonso S, Mastroianna N, López de Alda M, Barceló D, Valcárcel Y. Drugs of abuse and benzodiazepines in the Madrid Region (Central Spain): seasonal variation in river waters, occurrence in tap water and potential environmental and human risk. Environ Int. 2014; 70:76-87 doi:10.1016/j.envint.2014.05.009
Molnar E, Maasz G, Pirger Z. Environmental risk assessment of pharmaceuticals at a seasonal holiday destination in the largest freshwater shallow lake in Central Europe. Environ Sci Pollut Res. 2020; doi:10.1007/s11356-020-09747-4
Nallani GC, Edziyie RE, Paulos PM, Venables BJ, Constantine LA, Huggett DB. Bioconcentration of two basic pharmaceuticals, verapamil and clozapine, in fish. Environ Toxicol Chem. 2016; 35:593–603. doi:10.1002/etc.3244
Oggier DM, Weisbrod CJ, Stoller AM, Zenker AK, Fent K. Effects of diazepam on gene expression and link to physiological effects in different life stages in zebrafish Danio rerio. Environ Sci Technol. 2010; 44:7685–7691 doi:10.1021/es100980r
Olsén KH, Ask K, Olsén H, Porsch-Hällström I, Hallgren S. Effects of the SSRI citalopram on behaviours connected to stress and reproduction in Endler guppy, Poecilia wingei. Aquat Toxicol. 2014; 148:113–121 doi:10.1016/j.aquatox.2013.12.032
Routledge EJ, Sheahan D, Desbrow C, Brighty GC, Waldock M, Sumpter JP. Identification of estrogenic chemicals in STW effluent. 2. In vivo responses in trout and roach. Environ Sci Technol. 1998; 32:1559-1565 doi:10.1021/Es970796a
Sanderson H, Johnson DJ, Reitsma T, Brain RA, Wilson CJ, Solomon KR. Ranking and prioritization of environmental risks of pharmaceuticals in surface waters. Regul Toxicol Pharmacol. 2004; 39:158-183 doi:10.1016/j.yrtph.2003.12.006
Schoenfuss HL, Furlong ET, Phillips PJ, Scott T-M, Kolpin DW, Cetkovic-Cvrlje M, Lesteberg KE, Rearick DC. Complex mixtures, complex responses: Assessing pharmaceutical mixtures using field and laboratory approaches. Environ Toxicol Chem. 2015; 35:953–965. doi:10.1002/etc.3147
Schwaiger J, Ferling H, Mallow U, Wintermayr H, Negele RD. Toxic effects of the non-steroidal anti-inflammatory drug diclofenac. Aquat Toxicol. 2004; 68:141–150 doi:10.1016/j.aquatox.2004.03.014
Vestel J, Caldwell DJ, Constantine L, D'Aco V, Davidson T, Dolan DG, Millard SP, Murray-Smith R, Parke NJ, Ryan JJ, Straub JO, Wilson P. Use of acute and chronic ecotoxicity data in environmental risk assessment of pharmaceuticals. Environ Toxicol Chem. 2016; 35:1201-1212 doi:10.1002/etc.3260
Webb SF. A data based perspective on the environmental risk sssessment of human pharmaceuticals II — Aquatic risk characterisation. In: Kummerer K (ed) Pharmaceuticals in the environment. Springer, Berlin, Heidelberg. 2001; 203-219. doi:10.1007/978-3-662-04634-0_16
Wu F, Fang Y, Li Y, Cui X, Zhang R, Guo G, Giesy JP. Predicted no-effect concentration and risk assessment for 17-[beta]-estradiol in waters of China. Rev Environ Contam Toxicol. 2014; 228:31-56 doi:10.1007/978-3-319-01619-1_2
Zhang W, Zhang M, Lin K, Sun W, Xiong B, Guo M, Cui X, Fu R. Eco-toxicological effect of carbamazepine on Scenedesmus obliquus and Chlorella pyrenoidosa. Environ Toxicol Pharmacol. 2012; 33:344–352 doi:10.1016/j.etap.2011.12.024

## Sheet: Munka2
PhACs	Abbr.	No. of sampling points found	PNEC	maxMEC	RQ	Risk level
			ng/L
aE2	aE2	1	2	8.491	4.245	high risk
alprazolam	ALP	20	508	20.561	0.040
bE2	bE2	16	2	0.972	0.486
benzoyl-ecgonine	BEC	13	6810000	2.223	3,26x10-7
betaxolol	BET	7	1240	6.350	0.005
bisoprolol	BISO	16	3150	154.720	0.049
bupropion	BUPR	8	950	7.432	0.008
caffeine	CAFF	20	2320	13635	5.877
carbamazepine	CARB	20	10000	821.385	0.082	medium risk
carvedilol	CARV	1	1550	0.330	2,12x10-4
cinolazepam	CINO	20	n.d.	394.197	n.d.
citalopram	CITA	20	10	20.942	2.094
clozapine	CLOZ	20	285	53.478	0.188
cocaine	COCA	11	2280	21.840	0.010
codeine	CODE	1	60	20.030	0.334
diazepam	DIAZ	2	2600	0.605	2,33x10-4
diclofenac	DICL	20	10.6	2201.700	207.708	low risk
drospirenone	DROS	2	n.d.	2.999	n.d.
E1	E1	20	1	38.161	38.161
E3	E3	2	0.465	1.578	3.394
EE2	EE2	7	0.44	2.241	5.093
ethylmorphine	EMOR	12	133000	15.869	1,19x10-4
fentanyl	FENT	2	539	0.307	0.001
ketamin	KETA	15	861	47.717	0.055
lacosamide	LACO	18	n.d.	82.549	n.d.
lamotrigine	LAMO	20	150000000	14338.300	9,56x10-5
lidocaine	LIDO	20	2610	133.910	0.051
losartan	LOSA	20	1900	165.930	0.087	negligiable risk
methadone	METH	3	38100	1.202	3,15x10-5
metoclopramide	MCLO	15	56	23.626	0.422
metoprolol	MPRO	20	61500	150.161	0.002
midazolam	MIDA	5	289	4.371	0.015
mirtazapine	MIRT	20	32000	66.310	0.002
naproxen	NAPR	1	15100	287.130	0.019
nordiazepam	NORD	9	1190	2.750	0.002
olanzapine	OLAN	13	141000	54.071	3,83x10-4
oxazepam	OXAZ	11	1920	5.581	0.003
paracetamol	PARA	1	57200	550.820	0.010
perindopril	PERI	20	990000	285.461	2,88x10-4
pethidine	PETH	13	689	1.218	0.002
propafenone	PROF	20	1020	80.350	0.079
propranolol	PROP	20	41.1	14.870	0.362
quetiapine	QUET	1	10000	0.830	8,30x10-5
risperidone	RISP	1	1120	1.230	0.001
temazepam	TEMA	15	7.08	4.504	0.636
theophylline	THEO	20	1000	874.173	0.874
tiapride	TIPA	20	8720	177.606	0.020
tramadol	TRAM	20	32	454.580	14.206
trazodone	TRAZ	3	9	1.032	0.115
trimetazidine	TRIM	5	6550	209.463	0.032
verapamil	VERA	7	36000	10.920	3,03x10-4
warfarin	WARF	3	12000	0.880	7,33x10-5	n.d.
zolpidem	ZOLP	18	519	4.384	0.008
zopiclone	ZOPI	1	4750	2.750	0.001
