# Supplementary material for: Effects of pharmaceutically active compounds (PhACs) on fish body and scale shape in natural waters
Source: PeerJ. 2021 Feb 11;9:e10642. doi: 10.7717/peerj.10642 (PMC7882141; doi:10.7717/peerj.10642)
Supplement: Supplemental Information 4 [file peerj-09-10642-s004.xlsx]

## Sheet: CV-scores for roach body shape
Group	CV1	CV2	CV3	CV4	CV5	CV6	CV7	CV8
GERTOS	0.418157	-1.2719	-0.390421	-2.53072	-0.316611	2.01843	-1.47505	0.24875
GERTOS	1.34233	-1.95542	-0.46741	-1.38238	-1.47253	0.752521	-0.10106	1.37459
GERTOS	2.34949	2.47637	-0.302416	-0.143262	-0.612082	-0.554875	0.0323446	0.703542
GERTOS	0.5057	1.55392	0.865163	0.602362	1.31373	2.18085	-0.550104	-0.444568
GERTOS	2.44031	1.48985	-1.33025	-0.565307	-1.80949	0.137379	1.8807	-0.246365
GERTOS	0.31849	1.00655	-1.12689	-0.896057	0.060543	-1.74633	-0.0554377	-1.30635
GERTOS	0.073171	-0.0974828	-0.519387	-1.74834	-0.209527	-0.20322	0.283282	0.888082
GERTOS	0.337413	1.04545	-0.892339	-0.625686	1.82312	-1.62204	-0.179042	0.99309
GERTOS	1.1613	0.89644	-1.53846	-2.17337	0.200314	-0.553337	0.815941	-0.102546
GERTOS	0.248567	1.22354	0.709875	-0.51207	-0.528135	-1.19728	1.48059	-0.733256
GERTOS	0.775651	-0.227114	0.123718	-0.727327	-0.34588	1.07703	-0.121467	0.696426
GERTOS	2.08426	-0.841725	0.798673	2.69543	1.40326	0.0337008	2.32243	-0.474878
GERTOS	2.88302	0.688983	-1.38644	0.65285	-0.555908	-0.618828	-0.509188	1.75419
GERTOS	1.36579	-0.450158	0.456396	-0.218939	-0.577779	0.655135	-0.566155	-0.141524
GERTOS	1.52327	-0.0603833	1.67142	-0.201289	0.018349	-0.517931	0.475764	-0.0186817
GERTOS	2.6558	0.0858171	-0.746757	-0.749697	-1.47559	-0.181315	0.583527	-1.70227
GERTOS	2.02608	-0.894572	-1.8055	0.472803	2.58984	-2.3415	-1.38886	1.5333
GERTOS	2.44559	0.356331	-1.45749	1.34504	0.984549	0.312444	-0.61915	0.123228
GERTOS	1.38725	-0.0864022	1.57759	1.01005	-1.81952	0.312438	0.862099	-0.696061
GERTOS	2.66573	-0.487486	-1.30701	1.20939	1.93389	0.259857	0.645821	0.299703
GERTOS	1.31853	-0.693229	-0.360813	2.09289	-1.0665	0.107842	-0.360055	-0.858658
GERTOS	0.266173	-1.36916	-0.137742	-0.171896	-1.16067	0.785355	-0.420768	0.086855
GERTOS	2.58298	-1.32864	-1.85527	2.34435	0.597924	0.189913	-0.133191	-0.249239
GERTOS	1.91563	0.0311271	-1.04838	-0.694836	-0.0520426	-0.714883	-0.776879	-1.76746
GERTOS	4.20868	-2.25609	-0.206507	-1.13328	1.09318	0.730309	1.17617	0.0408185
GERTOS	2.7957	1.54404	-1.27394	-1.03136	0.692527	1.1511	-1.10306	0.639328
SZEBIC	1.69637	-1.00354	1.18936	-0.0655155	-0.0617455	-0.576022	-0.0368264	0.756263
SZEBIC	-1.36873	-1.30957	1.81682	-1.44993	-0.0802357	-0.188842	-0.600039	-0.687912
SZEBIC	2.03801	-1.20312	3.00247	0.453233	1.20684	0.030867	0.142068	0.476675
SZEBIC	0.705105	0.606027	0.797401	-0.732507	1.40761	1.39783	-0.172084	1.15336
SZEBIC	0.210021	0.0965227	1.1362	-0.415532	-1.64074	0.047482	0.582933	0.136626
SZEBIC	-1.42406	-0.967307	0.853773	-0.511654	0.341306	-0.0915549	0.2506	-2.24566
SZEBIC	0.334289	-1.81179	1.33117	-0.807984	0.388678	-0.528683	-0.886625	-1.41911
SZEBIC	0.931984	-0.728728	1.33313	-2.36115	-0.29195	1.46007	1.1073	0.251001
TAPUJS	-1.57773	1.63886	0.466404	-0.55564	1.34659	0.49051	-0.442953	0.0674098
TAPUJS	-1.32997	2.52663	1.94493	-1.0504	1.75048	-0.0482106	0.85473	0.0170182
TAPUJS	-1.1433	0.139617	0.11487	2.84804	0.486092	1.46829	0.905361	0.54524
TAPUJS	-0.728838	1.6211	-1.34542	0.827118	1.25596	-0.218968	1.32414	0.0278162
TAPUJS	-2.23545	2.7911	0.28404	1.38503	0.402787	0.864886	-1.15773	-0.646477
TAPTAP	-2.80116	-0.260253	-0.68502	-0.702606	0.0211502	-0.404046	1.65502	-0.665539
TAPTAP	-0.289669	-0.267889	-0.857711	-0.490667	0.226075	0.853459	0.718716	-2.58639
TAPTAP	0.12064	-0.953708	0.308055	0.799454	-0.930379	0.695352	-1.56156	-1.45624
TAPTAP	-3.34843	-1.01047	0.140698	2.23906	0.220165	0.709351	1.55279	0.475616
TAPTAP	-1.38781	-0.833241	-2.39504	-1.25454	0.151332	-1.02232	0.394032	0.138335
TAPTAP	-0.565175	-2.49992	0.86691	1.31591	-0.601074	-0.707262	-0.230774	0.644467
TAPTAP	0.234959	-1.32135	-0.0454706	-0.105831	-0.269301	1.57564	0.0430703	-1.28992
TAPTAP	-0.8695	-0.857956	0.223337	0.0577214	-0.571968	-1.20449	-0.690693	-0.324965
TAPTAP	-1.31372	-0.334526	1.31954	-0.832116	-1.7843	-0.559916	0.332299	1.41938
TAPTAP	-2.60089	-0.839303	-0.159698	0.0823601	-0.489117	2.63081	0.605332	2.38098
TAPTAP	-0.831204	-2.36251	-1.10887	0.801476	-1.52577	-0.955849	0.0207807	0.439887
TAPTAP	-2.41531	0.608888	-0.432152	0.452791	-1.04376	-0.85618	0.534936	-0.405531
TAPTAP	-2.33049	0.515071	-0.38832	1.3239	-0.492719	0.809824	1.0195	0.904306
TAPTAP	-1.34354	-2.74243	1.23307	1.5653	0.0703248	-1.09002	-1.09568	-0.724289
TAPTAP	-2.34436	0.292402	0.00335499	0.322914	-0.617559	-0.198412	-0.638889	1.52235
TAPGYO	-3.0721	-0.384033	-0.927062	-0.991448	-0.639844	-1.15029	2.20818	-0.0799141
TAPGYO	-1.47783	1.72362	-0.613389	-0.466361	0.0722385	-0.0778149	-0.397047	0.672409
TAPGYO	-2.45899	-0.283579	-1.31496	-0.0202894	-0.461066	-0.0205422	0.227244	-1.83017
TAPGYO	-0.730086	1.10244	-0.305186	-0.207658	-1.63794	0.707856	-0.925619	0.840634
TAPGYO	-0.127332	1.5902	-0.738325	0.81469	0.881395	-0.669791	1.9603	0.446285
TAPGYO	-0.388503	-0.45762	0.618789	-0.908966	0.90726	-1.01513	0.56563	-0.364463
TAPGYO	-0.815599	-0.438321	-0.980653	-0.91439	-0.151348	1.07228	-1.00844	-0.0801138
TAPGYO	-0.755483	1.5417	-1.99478	0.0523388	-0.0218959	1.16127	-0.140476	-0.305133
TAPGYO	-1.92057	1.37096	-0.10771	-1.14616	1.09786	0.270666	-2.13532	-1.35893
TAPGYO	0.0262077	0.0708838	-0.793967	-0.167271	-0.491864	0.633037	-0.326172	-0.26964
TAPGYO	-0.346511	1.63598	0.161868	-0.139617	-2.17874	-0.705867	-2.33539	-0.0427295
TAPGYO	-0.345884	1.48425	-0.22104	-0.103354	0.51696	0.179089	-0.562932	-0.124956
TAPGYO	-1.4903	0.325379	0.405897	0.489525	-0.616713	-0.179997	-0.215632	-0.149406
TAPSZE	-1.81365	-0.936034	-0.917912	0.336497	0.137205	-0.0267994	0.393463	1.29733
TAPSZE	-0.576126	-2.64421	0.731876	-0.520504	1.75947	-1.39746	-1.07946	1.96332
TAPSZE	-1.86603	-1.06644	-0.585303	-0.506102	2.20404	1.05704	-0.0729383	-1.31073
TAPSZE	-0.0256011	-0.314818	1.10289	0.704236	1.02761	2.42922	-0.670832	0.00831282
TAPSZE	-0.296558	-1.53919	-0.10185	-1.52221	1.14758	-0.338054	0.953686	0.0328686
TAPSZE	-0.746153	-0.893151	-0.251458	0.574505	1.04548	-1.49693	-1.45029	-0.72252
TAPSZE	-2.10135	-0.502814	-1.46411	-0.382028	-0.423172	-1.20478	-0.134829	0.358294
TAPUJS2	-0.437209	1.73397	0.11675	0.346637	0.187033	1.34362	-0.463513	1.1484
TAPUJS2	0.842605	0.0819492	1.27984	-0.753249	-1.30839	0.780329	1.51025	0.62468
TAPUJS2	2.87581	2.05289	2.71312	0.663529	-0.708427	-0.716365	1.02583	-1.34806
TAPUJS2	-0.577584	1.35885	0.54862	1.13693	1.0769	-0.923391	-0.18855	-1.07423
TAPUJS2	0.314084	1.32313	2.24239	-1.22929	0.316182	-2.19857	0.787582	1.46045
TAPUJS2	-1.58315	0.904152	2.77197	0.943588	0.774645	-0.993732	-0.954037	0.569718
TAPUJS2	0.794247	-0.462639	-0.772396	0.500494	0.645257	0.711446	-0.0474196	-0.49429
TAPUJS2	1.26691	1.30241	1.7267	-0.113008	-0.495578	-0.561184	-1.78603	-0.0364718
TAPUJS2	0.4474	-0.922142	-0.697718	1.33819	-1.65793	-0.606907	-0.49118	-0.00763564
TAPUJS2	1.26824	1.33495	-0.630143	2.13317	-2.58793	-0.898643	-0.975002	0.631943

## Sheet: CV-scores for roach scale shape
Group	CV1	CV2	CV3	CV4	CV5	CV6
VALBAR	0.779852	-0.743676	0.98043	2.68516	0.307956	-1.6876
VALBAR	1.2127	-0.424369	1.6466	-0.479651	-0.48352	0.41099
VALBAR	-0.443055	-0.487822	1.08756	0.262514	0.811226	0.458322
VALBAR	0.466305	-2.07173	0.523421	-1.86361	0.290716	-0.97612
VALBAR	-0.0932523	-0.988029	0.2232	0.451151	-2.23826	-1.15302
VALBAR	0.243349	-1.3133	0.60128	-1.20215	-0.745763	-1.25836
VALBAR	1.23303	0.598119	0.862215	-0.51532	-0.265838	1.94599
VALBAR	0.513743	0.185834	0.929044	0.13383	-2.3386	0.951221
VALBAR	-0.148311	-0.432609	0.165503	-1.0438	-0.753374	0.171253
VALBAR	0.114491	-0.840679	0.51406	0.295006	0.443965	-0.770498
VALBAR	0.626137	0.0300537	0.607796	2.01774	-0.786805	1.67451
VALBAR	0.562625	-1.79311	1.27644	-0.833171	0.291723	0.954697
VALBAR	-0.91399	-0.362354	2.46356	1.02522	-0.552492	-0.402441
DTCDUN	-0.760796	-2.75839	-1.05717	-0.196216	0.642566	2.52731
DTCDUN	-1.13973	-1.26301	-1.57794	0.323402	-0.251684	-0.260783
DTCDUN	1.07717	-1.77339	0.375194	-0.440492	1.4334	-0.271726
DTCDUN	0.631559	-1.9374	-1.60071	0.534812	1.70304	-0.31667
DTCDUN	-0.0865305	0.884307	-0.840771	-0.64478	-0.209475	-0.863142
DTCDUN	2.92062	-1.77551	0.649674	-2.73879	0.853802	0.245809
DTCDUN	1.54837	-0.163293	-0.330489	-0.958669	1.94066	0.604844
DTCDUN	1.36873	-1.5245	0.0590673	0.229961	-1.1438	-0.674597
TAPUJS	-4.25182	-0.514218	0.0508184	0.216835	0.342204	0.277973
TAPUJS	-2.07478	2.27376	0.541034	-0.924279	1.65611	-0.965573
TAPUJS	-3.27304	1.55983	0.889798	-2.13819	1.13121	0.845845
TAPUJS	-2.62149	0.61216	-0.286867	-2.10868	-0.880235	-0.41405
TAPUJS	-3.39181	-0.493994	1.96964	-1.33251	-0.474369	0.0854521
SZEBIC	1.20848	0.727236	-0.425927	-1.01804	-1.38114	-1.72629
SZEBIC	-0.615098	0.0924105	0.322323	-0.771797	0.0126966	1.16071
SZEBIC	-0.642707	1.84881	-3.89654	0.3101	0.039288	-0.0453351
SZEBIC	0.323221	-0.259272	-0.198324	0.153903	-2.73606	1.78675
SZEBIC	0.189767	0.62404	0.225542	0.0200153	0.0941617	0.328185
SZEBIC	-0.612916	2.24979	-0.756122	0.767721	0.220147	0.165254
SZEBIC	0.413702	1.85633	-0.906081	0.585381	-0.695922	1.97505
SZEBIC	-2.6038	-0.540373	0.0980958	0.208896	0.475752	-1.47242
TAPGYO	-0.25474	0.293813	1.67522	0.157387	0.0555165	-0.484406
TAPGYO	0.464539	1.70255	-0.587221	-1.45775	-1.30904	0.00425673
TAPGYO	1.94565	0.134904	-0.283501	-0.972069	-0.37007	-0.906662
TAPGYO	2.38078	-0.567692	-0.820831	2.36662	0.491501	0.469066
TAPGYO	2.82715	2.31433	-0.397054	0.124235	-0.60961	-0.814066
TAPGYO	0.139522	0.372931	-1.25204	-2.29084	0.274001	-0.777613
TAPGYO	1.49049	-1.62142	-0.323068	-0.072995	1.2912	0.445914
TAPGYO	-0.269708	2.0947	0.349513	-0.0611236	-0.488453	-0.223018
TAPGYO	0.698151	0.175205	0.318748	-0.602951	-1.5835	0.0431284
TAPGYO	1.95107	-1.26574	-1.56517	-0.364495	0.652862	0.547621
TAPGYO	1.04361	-0.727386	-0.829718	-0.203939	-0.5419	-1.21875
TAPGYO	0.505016	-0.303189	-1.61012	-0.143006	-1.60183	0.585283
TAPGYO	0.801371	1.37549	-0.997908	-1.47471	0.889824	-0.343018
GERTOS	0.309351	-0.0524232	-0.219924	1.61599	-1.49894	0.984804
GERTOS	1.14338	0.155023	0.110053	0.567259	-0.121515	-0.151016
GERTOS	0.68989	-0.28502	1.87357	0.61898	1.3599	0.00995907
GERTOS	-0.721801	0.251569	0.623174	0.825756	0.843268	-0.115236
GERTOS	0.392351	-0.129201	2.13633	1.35189	0.319352	0.712389
GERTOS	-1.20848	0.451219	-1.14789	1.15959	1.83359	-0.791629
GERTOS	-0.304268	1.52036	0.777715	0.475987	-0.169184	-0.37614
GERTOS	0.015302	-0.318845	-1.5344	-0.191955	0.160298	0.0907427
GERTOS	0.0391784	0.308732	1.31844	1.51643	-0.931161	-2.63648
GERTOS	0.587935	0.757104	-0.528331	1.30214	-0.32762	0.294802
GERTOS	-0.201852	0.593936	0.177655	-0.0233962	0.553346	0.0253721
GERTOS	2.85244	0.750219	-0.79975	2.17898	1.68157	-0.708759
GERTOS	-1.42526	2.48877	1.97137	0.848714	1.78551	1.22627
GERTOS	-0.929885	0.334763	-1.20809	-0.300365	0.455267	0.803046
GERTOS	0.210096	0.662424	-0.415256	0.156179	0.902452	0.304937
